# Supplementary material for: Ultralarge Virtual Screening Identifies SARS-CoV-2 Main Protease Inhibitors with Broad-Spectrum Activity against Coronaviruses
Source: J Am Chem Soc. 2022 Feb 10;144(7):2905–20. doi: 10.1021/jacs.1c08402 (PMC8848513; doi:10.1021/jacs.1c08402)
Supplement: Supplementary file 2 — ja1c08402_si_002.xlsx [file ja1c08402_si_002.xlsx]

## Sheet: Ultra-Large-Docking-Screen
Identifier (Manuscript number)	Structure	SMILES	Molecular weight (g/mol)	Mpro activity (%) at concentration 50uM	Mpro activity (%) at concentration 15uM	Mpro activity (%) at concentration 5uM	Mpro SPR hit selection	Mpro SPR hit sensorgram	Mpro SPR steady state KD (M)	Docking Rank	Cluster Rank
Z1424506421		COC1=C(NC(=O)NC(C2=CC=CC=C2)C2=CN=CC=C2)C=NC=N1	335.367	110	111	103	Yes, complex			8766	3713
Z2332396120		CC1(C)CN(CC2=C(O1)C=CC=C2)C(=O)CC1=C(Cl)C=CN=C1	330.81	65	75.2	85.2	Yes, complex			8906	3746
Z1942494585		CN(CC1=NC=CN=C1)C(=O)NC(C1=CC=C(C)C=C1)C1=NC=CC=C1	347.422	78.3	88.6	80	Yes, complex			2585	1325
Z2017973871		CC(=O)NCCN(C1CCSCC1)C(=O)NC1=CC(F)=CN=C1	340.42	89.4	92.7	89.9	Yes, complex			41655	12940
Z4263833607		OC[C@@]1(CNC(=O)NC2=CN=C(F)C=C2)C[C@H]1C1=CC=CC=C1	315.348	102	108	101	No			8167	3509
Z3349773787 (1)		FC1=CC(=CN=C1)N1C(=O)N[C@@H](CC2CCCCC2)C1=O	291.326	see manuscript			Yes		2.29e-05	5465	2530
Z2017024072		OC1=COC(CN2C(=O)C3=C(C=C(F)C=C3)S2(=O)=O)=CC1=O	325.27	97.6	103	102	No			2608	1336
Z1869357090		O=C1NC(C(=O)N1CC1=NOC=C1)C1=CC2=C(OCC2)C=C1	299.286	96.7	107	105	Yes, complex			34517	6296
Z2010398506		ClC1=CC2=C(C=C1)C(=O)N(CC1CNC(=O)O1)S2(=O)=O	316.71	76.9	86.8	76.7	No			11731	4700
Z4254780932		CC[C@H](C)[C@H](NC(=O)CN1C=CN=C1)C1=NC2=C(N1)C=CC=C2	311.389	84.9	92.1	94.4	Yes, complex			3118	1568
Z2053986681		CCC(C(=O)N1CCCC(O)(CN2C=CN=N2)C1)C1=CC=CC=C1	328.416	93.5	90.4	94	No			2831	1451
Z2879155031		O=C1CCCCN1C(C1=NC(CN2C=CN=N2)=NO1)C1=CC=CC=C1	338.371	104	110	95.1	No			1266	720
Z1959846227		CN1C=C(C2=NC(=NO2)C(C)(C)NC(C)=O)C(=N1)C1=CN=CC=C1	326.36	106	98.1	93.3	No			2125	200
Z827019886		O=C(NC1=CN=CC=C1)N(CC1=CC=NC=C1)CC1=CN=CC=C1	319.368	114	105	110	No			31	11
Z1550107981		OC(C(=O)N(CCC1=CC=CC=C1)C1CCOC1)C1=CN=CC=C1	326.396	85	79.1	73.8	Yes, complex			2102	1097
Z2496686958		CC(CC1=CN=CN1)C(=O)NC1CCCCC1CC1=CC=CC=C1	325.456	98.5	94.9	96.8	Yes			1789	959
Z1796376193		O=C(CN1C=CN=C1)N[C@H](CC1=CC=CC=C1)C(=O)NC1=CC=CC=C1	348.406	102	95.7	100	Yes			107	65
Z981630746		O=C(NCC(NC(=O)NC1=CN=CC=C1)C1CC1)NC1=CN=CC=C1	340.387	105	107	116	Yes, complex			97	61
Z4522985474		CCN(C1CCN(C1)C(=O)C1=CC(=O)NC=C1)C(=O)C1=COCCC1	345.399	102	97	97.7	No			448	277
Z2475363931		FC1=NC(F)=C(NC(=O)NC2CC3(CCC3)OC3=C2C=CC=C3)C=C1	345.35	105	103	109	No			1872	999
Z3349091227		CN1[C@H](CC2=CC=CC=C2)C(=O)N(CC2=NOC=C2)C1=O	285.303	77	79.5	77.9	Yes, complex			74301	10208
Z2439374901		CC1=NC=C(CN(CC2CC2)C(=O)NC2=CC(F)=CN=C2)C=C1	314.364	88.7	93.4	91.6	No			840	501
Z428213936		CCC1(NC(=O)N(CC2=NOC=C2)C1=O)C1=CC=C(OC)C=C1	315.329	80.3	95.9	99.3	Yes			108365	4935
Z2879410402		O=C1N=CC=CC1C1=NOC(=N1)C(CC1=CN=CC=C1)C1CCCC1	336.395	144	116	99	Yes, complex			8684	3678
Z2158565286		CC(CC1=NOC(=N1)C1=CN(C)N=C1C1=CN=CC=C1)C1=CC=CC=C1	345.406	98.5	98.1	92.6	Yes, complex			313	200
Z2118292224		CN1C=NC=C1CC(=O)NCC1(CCCC1)SC1=CC=C(C)C=C1	343.49	94.3	97.3	108	Yes, complex			427	265
Z1314898295		O=C(N1CCCC(C1)N1CCCCC1=O)C1=CSC2=CN=CN12	332.42	126	113	102	Yes, complex			132	79
Z1331656355		CN(C(=O)C1=CN(N=C1)C1=CC=C(Br)C=C1)C1=CNN=C1	346.188	79.3	83.5	81.5	Yes			5430	2512
Z1943940960		CSC1=C(CN(C)C(=O)CC2=CN=CN2C)C=CC=C1	289.4	80.9	79.9	80.9	Yes, complex			2378	1225
Z1691022604 (2)		CCC1CN(CCN1C(=O)C1=C2C=NNC2=CC=C1)C1=CC=CC=C1	334.423	see manuscript			Yes		3.11e-05	5248	2433
Z2818807365		O=C(NCC1=CC=CNC1=O)N(CCC1=CC=CC=C1)C1CCOC1	341.411	79.3	92.8	94.4	Yes			3948	1932
Z428326504		CC1(NC(=O)N(CC2=NOC=C2)C1=O)C1=CC2=C(O1)C=CC=C2	311.297	81.9	96.7	92.3	Yes, complex			16375	4935
Z1013846752		CC1CCCN(C1)C(=O)CN1C(=O)ON=C1C1=NC=CN=C1	303.322	87.2	101	97.3	No			227844	45828
Z426829764		O=C1NC2(CCC3=C2C=CC=C3)C(=O)N1CC1=NOC=C1	283.287	95.8	107	93.3	Yes, complex			145280	23360
Z2454423002		CCC1=C(C=CC=C1)[C@@H]1C[C@H]1C(=O)NC1=C(F)N=CC=C1	284.334	95.1	106	99.9	No			895	524
Z4522983833		CC(NS(=O)(=O)C1=C(F)C2=C(C=CC=C2)C=C1)C1=NC(C)=NO1	335.35	81.2	87.9	77.9	No			561	341
Z2108511405		CN1C=CN=C1C(NC(=O)CC1=CN=CN1C)C1=CC=C(F)C=C1	327.363	79.3	85.5	76.8	Yes, complex			789	477
Z2157446805		CN1C=C(C2=NC(=NO2)C2=CC=CC(C)=N2)C(=N1)C1=CN=CC=C1	318.34	101	101	102	Yes, complex			36081	200
Z1312794549		O=C(CN1C=CN=C1)NC1=C(C=CC=C1)C1=NC2=C(S1)C=CC=C2	334.4	78.8	98.5	103	Yes			2059	1086
Z2620346473		O=C(N1CC(C2=CC=CC=C2)C2=C(C1)C=CC=C2)C1(CC1)N1C=NN=N1	345.406	111	104	106	Yes, complex			7992	3440
Z1093049390		CC1CCCC(C1)N(C)C(=O)C1=CN(C)N=C1C1=CN=CC=C1	312.417	88.2	82.8	88.8	No			15967	804
Z1997726888		CC1(CCN(CC1)C(=O)C1=CN=CN1)C1=CC=C(Br)C=C1	348.244	116	113	110	Yes			7018	3087
Z2797189728		CC1=C(C(=O)N2CCN(CC2)C(=O)C2=CN=CC=C2)C2=C(NN=C2)C=C1	349.394	67.8	82.8	83.7	Yes, complex			9005	3788
Z2017016069		CN1C=NC=C1CN1C(=O)C2=C(C=C(F)C=C2)S1(=O)=O	295.29	68.5	79.5	76.4	Yes, complex			3737	1838
Z2599647060		NS(=O)(=O)C1=CC2=C(CCCN2CC(=O)NC2=NC=CN=C2)C=C1	347.39	83.2	90.3	90.1	Yes, complex			2402	1242
Z1636462948		NC(=O)CCN(CC1=CC=CC=C1)C(=O)CSC1=NN=CC=C1	330.41	75.7	90	103	No			1579	865
Z2644403547		CC(CC(=O)N1CC2(CCCC2)C1C1=CC=CO1)C1=CN(C)N=C1	327.428	99.1	103	114	Yes, complex			2331	1200
Z1580172104		COC1=C(NC(=O)N(CC2=CC=CO2)CC2=CN=CC=C2)C=NC=N1	339.355	88.2	91.5	92.9	Yes, complex			10073	1444
Z4522982610		CN1C=NC=C1C(=O)N1CC2CCCC(C1)N2C(=O)C1=CSN=N1	346.41	105	113	117	Yes, complex			7057	3102
Z4522985550		CCN(C1CCN(C1)C(=O)C1=CC(=O)NN=C1)C(=O)C1=CC=CC=C1	340.383	83.9	83	81.2	Yes, complex			2454	1253
Z1869356992		CN1C(C(=O)N(CC2=NOC=C2)C1=O)C1=CC=CC=C1	271.276	85.5	89.8	92.9	No			213816	37547
Z2285927418		CN1C=NC=C1CC1=NOC(=N1)C1CCC1C1=C(F)C=C(Cl)C=C1	346.79	77.7	90.9	94.4	Yes, complex			1176	683
Z1868838118		O=C1NC(C(=O)N1CC1=NNC=C1)C1=C2C=CC=CC2=CC=C1	306.325	93.2	99.6	84.5	Yes			1651	898
Z2492990069		O=C1NC(C2CCCCCC2)C(=O)N1CC1=NOC=C1	277.324	101	103	109	No			92132	6296
Z2370178447		COC1(CCC1)C1=NOC(=N1)C1=CNN=C1C1=CN=CC=C1	297.318	96.7	99.2	89.2	No			57237	9328
Z1686456510		CC(SC1=CC=C(C)C=C1)C1=NC(CC2=CN=CN2C)=NO1	314.41	93.7	101	92.6	Yes, complex			1821	977
Z1868838090		O=C1NC2(CCC3=C2C=CC=C3)C(=O)N1CC1=NNC=C1	282.303	112	113	115	No			253262	23360
Z2148107625		COC1=C(NC(=O)C2=C(C)ON=C2C2=CN=CC=C2)C=C(F)C=C1F	345.306	76.7	78.1	75.7	No			1999	1057
Z2335170829		O=C(N1CCC2(C1)CC(=O)C1=C(O2)C=CC=C1)C1=CN=CC=C1	308.337	91.9	92.2	88.2	Yes, complex			1440	798
Z2767322586		CC1=CC=C(CC2CCCN(C2)C(=O)C(O)C2=CNC=N2)C=C1	313.401	88.5	102	97.1	Yes, complex			3579	1766
Z826231056		O=C(NCC1CCCOC1C1=CC=CC=C1)NC1=CN=CC=C1	311.385	91.2	92.8	90.5	Yes, complex			2338	1214
Z2145301423		COC1=CC=C(CC(=O)N2CCN(CC2)C(=O)C2=CN(C)N=N2)C=C1	343.387	106	113	101	No			4741	2247
Z1269819208		CC1CCC2=C(C=CC=C2)N1CCC(=O)NC1=CN=CC=C1	295.386	81.8	93	103	Yes			8449	3604
Z2475366762		FC1=NC(F)=C(NC(=O)N2CCC2CC2=CC=CC=C2)C=C1	303.313	104	101	99.3	No			7606	3304
Z4522982020		CC1C(C1C1=CC=CC=C1)C(=O)NC1=CC(C2=NNC=N2)=C(F)C=C1	336.37	78.8	79.9	78.2	Yes			2091	1094
Z4522269897		OCC1=C(NC(=O)CC2=C(N=CS2)C2=CC=CC=C2)C=NC=C1	325.39	89.7	90.2	82.9	Yes			9170	3842
Z1230778770		O=S(=O)(NCC1=CN=CC=C1)C1CC2=C(C1)C=CC=C2	288.37	99.5	98.7	91.8	Yes			1936	1028
Z274587796		ClC1=CC=C(CS(=O)(=O)NC2=CN=CC=C2)C=C1	282.74	102	100	93.6	No			1541	844
Z2305751796		CN1C=C(C(=O)NC2CCC[C@@H]3C[C@H]23)C(=N1)C1=CN=CC=C1	296.374	90	94.9	83.8	No			106636	145
Z1470552630 (3)		ClC1=CC2=C(C=C1)C1(CC2)NC(=O)N(CC2=NOC=C2)C1=O	317.73	see manuscript			Yes		6.07e-05	39952	4935
Z364601262		O=C(NCC1CCCC1)C1=CN(N=C1C1=CN=CC=C1)C1=CC=CC=C1	346.434	107	108	100	Yes, complex			164	106
Z1185635578		O=C(N1CCCC(C1)N1CCCCC1=O)C1=CN=CS1	293.39	98.6	112	106	No			118093	79
Z1663594947		COC1=CC=C(C=C1)C(=O)CC(C)C(=O)N(C)CC1=CN=CC=C1	326.396	84.4	86.5	81.2	Yes, complex			387	241
Z2439650067		FC1=C(NC(=O)N2CCC(F)(C2)C2=CC=CC=C2)C=CC=N1	303.313	61.7	71.9	75.1	Yes			3204	1603
Z1889548179		OC(CC1COCCN1C(=O)NC1=NC=NC=C1)C1=CC=CS1	334.39	90.6	98.3	95	No			9180	3860
Z2358432222		CC1CCCC2=NC(=CN12)S(=O)(=O)N(CC1=CN=CC=C1)C1CC1	346.45	94.3	110	110	Yes, complex			7138	3124
Z1335939132		CC(C)C1=NC(=CN1)S(=O)(=O)NCC(=O)N(C)C1CCCCC1	342.46	93.5	102	93.8	No			51910	15327
Z2485022098		CN1N=CC(C(=O)NC2=CC3=C(CCCCC3)C=C2)=C1N1C=NN=C1	336.399	108	100	92.5	Yes, complex			2349	1213
Z1789057752		CCCC(NC(=O)CC1=CN=CS1)C1=NN=C2C=CC=CN12	315.4	101	112	104	No			2108	1103
Z2230418434		CC1=CC(=CN=C1)C(=O)N1CCN(CC1(C)C)C1=CC=C(Cl)C=C1	343.86	78	102	110	Yes, complex			4484	2152
Z1207824826		CC(C)N1CCC(NC2=CC(=NC3=NC=NN23)C2=CC=CC=C2)C1=O	336.399	83.9	86.3	82.7	No			2360	1216
Z1190425551		CC(N1C=NC=N1)C(=O)NC1=C(C=CC=C1)N1N=C(C)C=C1C	310.361	95.4	89	95.1	No			9178	3852
Z4522270151		CN(C(=O)CN1C2=C(C=CC=C2)N=C1C1=CC=CC=C1)C1=CN=CC=C1	342.402	94.6	88.1	85.2	No			8619	3641
Z1411430648		O=C(CN1CCCC1=O)N1CCOCC1CC(=O)C1=CC=CC=C1	330.384	105	105	102	No			10541	4326
Z2884926361		OC(C(=O)N1CC2=C(OC3(CCC3)C1)C=CC=C2)C1=CN=CC=C1	324.38	92.8	109	101	No			507	308
Z2712647211		O=C(N1CC(C2COCCC12)C1=CC=CC=C1)C1=NN=CC=C1	309.369	91.8	92.8	86.2	No			8357	3576
Z2096145908		CC1=NNC=C1CNS(=O)(=O)N1CCC2(CCCCC2)CC1	326.46	98.8	110	102	Yes, complex			1371	769
Z1784081810		CC(C)(C)C1=CC=C(C=C1)C(O)CNC(=O)CC1=CN=CS1	318.44	88.9	86.8	81.6	Yes, complex			2045	1077
Z1276129944		CC(NC(=O)CC1=CN=CC=C1)C1=NC(=NO1)C1=CC(F)=CC=C1	326.331	97.6	88.1	88.6	No			497	302
Z2780316954		CC1(C)COC(CN1C(=O)C(O)C1=CNC=N1)C1=CC(F)=CC=C1	333.363	103	93	96.9	No			1288	730
Z3911389410		NC(=O)[C@@H]1[C@H]2CCC[C@H]2CN1C(=O)C1=C2C=NC=CC2=CC(F)=C1	327.359	87	95.5	84.4	No			3628	1795
Z1370992556		OC(CN(CC1=CC=CC=C1)C(=O)CC1=CN=CC=C1)C1=CC=CO1	336.391	84	95.4	103	Yes			286	186
Z907904384		CN1C=C(C(=O)NCCOC2=C(F)C=CC=C2)C(=N1)C1=CN=CC=C1	340.358	117	114	117	Yes			614	370
Z1995677775		CC1=NC=C(CC(=O)N2CCOCC2CC2=CNC3=C2C=CC=C3)C=C1	349.434	99.4	103	93.3	No			10682	4357
Z1524519429		OC1=CC(=CN=C1)C(=O)N1CCN(CC1)C1=C(Cl)C=C(F)C=C1	335.76	108	109	102	Yes			1675	910
Z2500564702		COC1=C(CNC(=O)C2=C(N(C)N=C2)N2C=NN=C2)C=CC=C1C	326.36	100	100	88.7	No			4079	1977
Z1186353096		O=C(N1CCCC(C1)N1CCCCC1=O)C1=CN=CN1	276.34	96.2	94	97.6	No			79374	77
Z2172186074		CN1C=C(C2=NC(=NO2)C2=C(C)OC=C2)C(=N1)C1=CN=CC=C1	307.313	92.9	99.5	95.3	No			1496	200
Z1448933071		CC1(C)CC(NC(=O)C(O)C2=CN=CC=C2)C2=C(O1)C=C(F)C=C2	330.359	104	93.2	91.6	No			2302	1187
Z1497576695		CC1(C)CCC(CC(=O)NCC2=C(N=CC=C2)N2C=CN=C2)CC1	326.444	107	103	112	Yes, complex			36	16

## Sheet: Fragment-Elaboration-Screen
Identifier (Manuscript number)	Structure	SMILES	Molecular weight (g/mol)	Mpro activity (%) at concentration 50uM	Mpro activity (%) at concentration 15uM	Mpro activity (%) at concentration 5uM	Mpro SPR hit selection	Mpro SPR hit sensorgram	Mpro SPR steady state KD (M)
Z1268747839		O=C(CN1N=NC2=C1C=CC=C2)N1CCCC1C1=NOC(=N1)C1CC1	338.371	72.8	92.9	101	No
Z2194188395		CC1=NN2C(CCN(C(=O)CC3=NOC4=C3C=CC=C4)C2=C1)C(F)(F)F	364.328	86.8	75.3	91.4	Yes, complex
Z227102168 (7)		O=C(CN1N=NC2=C1C=CC=C2)N1CCCC1C1=CC=CC=C1	306.369	see manuscript			Yes		7.17e-05
Z422749644		O=C(CC1=NOC2=C1C=CC=C2)N1CCCC1C1=CSC=C1	312.39	89.9	96.9	95.5	Yes, complex
Z227105794		O=C(CC1=NOC2=C1C=CC=C2)N1CCCC1C1=CC=CC=C1	306.365	95.5	96.8	99.5	Yes, complex
Z19648544		CC1CCN(CC1)C(=O)CN1C=NC2=C1C=CC=C2	257.337	83	95.8	74.5	Yes
Z91644748		O=C(CN1N=NC2=C1C=CC=C2)N1CCCCCC1	258.325	81.4	89	91.5	Yes
Z99340039		O=C(CC1=NOC2=C1C=CC=C2)N1CCCC1C1=NC2=C(S1)C=CC=C2	363.44	93.4	94.5	101	Yes, complex
Z1618872395		O=C(CN1N=NC2=C1C=CC=C2)N1CCC=CC1	242.282	78.6	82.5	87.2	Yes
Z809371688		O=C(CN1N=NC2=C1C=CC=C2)N1CCCC1C1=NC=CC=C1	307.357	81.4	92	92.1	Yes
Z1313220430		ClC1=CC(=CC=C1)C1CCCN1C(=O)CN1C=CN=C1	289.76	96.1	79.1	60.6	Yes, complex
Z3647781677		CC1=NN=C(O1)[C@@H]1CCCN1C(=O)CC1=C2C=CC=CN2N=C1	311.345	83.4	96.4	102	Yes, complex
Z2453356510		COCCN(CC(=O)N(C)C)C(=O)CC1=C2C=CC=CN2N=C1	318.377	103	87.4	102	Yes, complex
Z203974170		O=C(CN1C=CN=C1)N1CCCC1C1=NC2=C(S1)C=CC=C2	312.39	101	102	96.4	Yes, complex
Z729665778		CC(C)N(CC1=NC=CC=C1)C(=O)CN1N=NC2=C1C=CC=C2	309.373	99.6	99.1	99.6	Yes, complex
Z4635065523		O=C(CN1C=CN=C1)N1CCCC1C1=CN(N=N1)C1=NC=CS1	329.38	84.5	94.4	97.1	Yes, complex
Z2722678677		CC1=C(F)C=C(C=C1)N(CC1CC1)C(=O)CC1=NOC2=C1C=CC=C2	338.382	95.6	102	104	No
Z4635065533		OCCN1C=C(N=N1)C1CCCN1C(=O)CC1=C2C=CC=CN2N=C1	340.387	78.3	107	100	Yes, complex
Z4635065522		OCCN1C=C(CC2CCCCN2C(=O)CN2C=CN=C2)N=N1	318.381	100	99.5	90.2	No
Z2187296444		O=C(CN1C=CN=C1)N1CCCC2=C(C1)C=CO2	245.282	80.6	96.4	85.6	Yes, complex
Z1802711644		O=C(CC1=NOC2=C1C=CC=C2)N1CCC=CC2=C1C=CC=C2	304.349	102	75.8	90	Yes, complex
Z4635065525		CCC(=O)NCC1N(CCC2=C1C=CC=C2)C(=O)CN1C=CN=N1	327.388	91.5	98.7	95.2	Yes
Z2453531046		CCSC1CCCCN(C1)C(=O)CC1=C2C=CC=CN2N=C1	317.45	78.6	98.9	104	Yes, complex
Z819086264		O=C(CN1N=NC2=C1C=CC=C2)N(CC1CCC1)CC1=CC=CC=C1	334.423	76.8	92	97	Yes, complex
Z816872950		O=C(CN1C=NC2=C1C=CC=C2)N(CC1CCCO1)CC1=CC=CC=C1	349.434	80.9	94.6	88.8	Yes, complex
Z3610279689		CC(C)N(CC1=NC=CN1C)C(=O)CN1N=NC2=C1C=CC=C2	312.377	98.7	100	98.7	No
Z977234204		CCN(CC1=CC=C(O)C=C1)C(=O)CN1C=NC2=C1C=CC=C2	309.369	98.2	102	77.2	Yes, complex
Z3589739252		CN1N=CC=C1CN(C1CC1)C(=O)CN1N=NC2=C1C=CC=C2	310.361	88.7	83.6	90.5	Yes
Z2453310691		CC(C)N(CC1=CC=CO1)C(=O)CC1=C2C=CC=CN2N=C1	297.358	104	101	98.6	Yes, complex
Z4635065506		COCCN(CCNC(C)=O)C(=O)CC1=C2C=CC=CN2N=C1	318.377	105	80.9	98.7	Yes, complex
Z4635065510		CCCN(CCNC(=O)C1=CCC1)C(=O)CN1C=NC2=C1C=CC=C2	340.427	85.2	101	99.4	Yes, complex
Z3585126126		O=C(CN1N=NC2=C1C=CC=C2)N1CCC[C@H]1C1=NOC=C1	297.318	87.2	87.2	87.9	Yes, complex
Z2719023591		NC(=O)[C@@H]1CCCN1C(=O)CN1N=NC2=C1C=CC=C2	273.296	100	98.1	97.8	No
Z1368746557		O=C(CC1=NOC2=C1C=CC=C2)N(CC1CCC1)C1=CC=CC=C1	320.392	104	100	95.5	Yes, complex
Z4635065527		O=C(CC1=C2C=CC=CN2N=C1)N1CCC=CC2=C1C=CC=C2	303.365	106	102	93.7	No
Z99340946		CCCN(CC1=CC=CC=C1)C(=O)CC1=NOC2=C1C=CC=C2	308.381	103	101	61.1	No
Z3054377016		O=C(CN1C=NC2=C1C=CC=C2)N(CC1=CC=CC=C1)C1COC1	321.38	92.9	97.5	76.1	Yes
Z4635065507		O=C(CN1C=NC2=C1C=CC=C2)N(CC1CC1)CC1=CC=CC=C1	319.408	85.5	92.6	75.2	Yes
Z2453304254		CCN(C1CC1)C(=O)CC1=C2C=CC=CN2N=C1	243.31	87.8	73.6	96.1	No
Z2851539361		O=C(CN1N=NC2=C1C=CC=C2)N1CC2CC1C=C2	254.293	84	90.1	96.3	Yes, complex
Z1370957393		CCN(CC1=NC=CC=C1)C(=O)CN1C=NC2=C1C=CC=C2	294.358	99.2	93.9	99.2	No
Z4091264524		OCC1CC=CCN1C(=O)CN1N=NC2=C1C=CC=C2	272.308	77.7	80.9	87.5	Yes, complex
Z2500911014		CCN(C(=O)CN1N=NC2=C1C=CC=C2)C1=CN(C)N=C1	284.323	93.2	94.7	98.2	No
Z73344106		O=C(CN1N=NC2=C1C=CC=C2)N(CC1=CC=CO1)CC1=CC=CC=C1	346.39	74.7	81.7	96.7	Yes
Z3705601326		CO[C@H]1CCCN(C1)C(=O)CN1N=NC2=C1C=CC=C2	274.324	84.9	76.2	82.4	No
Z2646821442		O=C(CN1N=NC2=C1C=CC=C2)N1CCC2CC2C1	256.309	73.7	87.3	83.4	Yes
Z4635065520		CC1CN(CC1CNC(=O)C1=CC=C(F)C=C1)C(=O)CN1C=NC=N1	345.378	94.3	99.2	95.4	Yes, complex
Z2676149249		O=C(CC1=NOC2=C1C=CC=C2)N(C1CCC1)C1=CC=C(C=C1)C#N	331.375	92.7	77	94.5	Yes, complex
Z4142593160		CC=C1CN(C1)C(=O)CC1=C2C=CC=CN2N=C1	241.294	92.7	101	96.1	Yes, complex
Z3610293236		CCN(CC1=NC=CN1C)C(=O)CN1N=NC2=C1C=CC=C2	298.35	104	103	94.5	No
Z2850635416		CC1(CCCN1C(=O)CC1=CC=NN1)C1=CC=CC=C1	269.348	95.4	101	94.4	Yes, complex
Z2485575913		O[C@@H]1CCCN(C1)C(=O)CN1N=NC2=C1C=CC=C2	260.297	77.8	94.5	85.1	Yes, complex
Z2453530079		O=C(CC1=C2C=CC=CN2N=C1)N1CCN2C=NN=C2C1	282.307	106	102	95.5	Yes, complex
Z1126861412		O=C(CN1N=NC2=C1C=CC=C2)N1CC(C1)N1C=NC=N1	283.295	97.7	90.3	99.6	No
Z2883305881		O=C(CN1N=NC2=C1C=CC=C2)N1CCCC1C1=NC=CC=N1	308.345	99.9	104	98.6	Yes, complex
Z73326143 (9)		CCCN(CC1=CC=CC=C1)C(=O)CN1N=NC2=C1C=CC=C2	308.385	see manuscript			Yes, complex		7.84e-05
Z1368738015		O=C(CN1N=NC2=C1C=CC=C2)N(CC1CC1)C1=CC=CC=C1	306.369	76.7	67	61.5	Yes, complex
Z2822203398		O=C(CC1=NOC2=C1C=CC=C2)N(C1CCC1)C1=CC=CC=C1	306.365	101	98.9	83.8	Yes, complex
Z73239323 (5)		CC1CCN(CC1)C(=O)CN1N=NC2=C1C=CC=C2	258.325	see manuscript			Yes		7.15e-06
Z164994820		O=C(CC1=NOC2=C1C=CC=C2)N1CCCC1C1=CN=CC=C1	307.353	82.9	93.6	99.6	Yes
Z4635065498		O=C(CC1=NOC2=C1C=CC=C2)N(C1CC1)C1=CC=CC=C1	292.338	93.4	98.8	99.5	No
Z2820783321		CC1=CC(=CC=C1)N(C1CCOCC1)C(=O)CC1=C2C=CC=CN2N=C1	349.434	98.8	105	97.3	Yes, complex
Z2456459024		O[C@H]1CCCN(C1)C(=O)CC1=C2C=CC=CN2N=C1	259.309	114	102	99.8	No
Z3203812034		NC(=O)C1CN(C1)C(=O)CC1=C2C=CC=CN2N=C1	258.281	101	81.3	81.7	No
Z4635065529		ClC1=C2CCCCN(C(=O)CC3=C4C=CC=CN4N=C3)C2=CC=C1	339.82	98.6	93.4	99.5	Yes, complex
Z167702066		O=C(CN1N=NC2=C1C=CC=C2)N1CCCC1C1=NC2=C(N1)C=CC=C2	346.394	94.7	99.7	88.6	Yes, complex
Z3910783269		O=C(CN1N=NC2=C1C=CC=C2)N1CC2CC1C=CC2	268.32	84.5	97	98.3	Yes
Z3712328701		BrC1=CC2=C(CCCN(C2)C(=O)CN2N=CN=N2)C=C1	336.193	96.3	95.8	93.8	Yes
Z2456147948		CC1CCN(CC1O)C(=O)CC1=C2C=CC=CN2N=C1	273.336	111	104	99.1	No
Z2456788884		OC1CCCN(CC1)C(=O)CC1=C2C=CC=CN2N=C1	273.336	110	92.6	103	No
Z2454696640		CC1CCN(CC1)C(=O)CC1=C2C=CC=CN2N=C1	257.337	74	97	91.2	Yes
Z2453415572		CC(C)N(CC1=CC=C(C)S1)C(=O)CC1=C2C=CC=CN2N=C1	327.45	107	100	98.5	No
Z3588761022		BrC1=CC2=C(CCCN(C2)C(=O)CC2=CON=C2)S1	341.22	89.3	83.9	96.1	No
Z4635065501		CCN(CC1=NC=CC=C1)C(=O)CC1=C2C=CC=CN2N=C1	294.358	105	95.8	95.9	Yes, complex
Z1252001766		CN1CCN(CC1=O)C(=O)CN1C=NC2=C1C=CC=C2	272.308	101	91.7	94.9	Yes, complex
Z3657687359		O=C(CN1N=NC2=C1C=CC=C2)N1CCC[C@H]1C1=NNC=C1	296.334	92.2	98.5	82.9	Yes, complex
Z3587673674		CC1=NC(=NN1)[C@@H]1CCCN1C(=O)CC1=NOC2=C1C=CC=C2	311.345	98	99	101	Yes, complex
Z2453982134		CC(C)CN(CC1=CN(C)N=C1)C(=O)CC1=C2C=CC=CN2N=C1	325.416	113	103	95.3	Yes, complex
Z2453263610		O=C(CC1=C2C=CC=CN2N=C1)N1CCCC1C1=CN=CC=C1	306.369	103	48	96.6	No
Z1022393778 (8)		CCN(CC1=COC=C1)C(=O)CN1N=NC2=C1C=CC=C2	284.319	see manuscript			Yes		7.93e-05
Z2453211670		CCN(CC)C(=O)CC1=C2C=CC=CN2N=C1	231.299	108	104	75.5	No
Z1127023064 (6)		C=C1CCN(CC1)C(=O)CN1N=NC2=C1C=CC=C2	256.309	see manuscript			Yes, complex		3.85e-05
Z2822205931		O=C(CC1=C2C=CC=CN2N=C1)N(C1CCC1)C1=CC=CC=C1	305.381	101	103	80.8	Yes, complex
Z2456076319		OCCCC1CCCN1C(=O)CC1=C2C=CC=CN2N=C1	287.363	107	101	100	No
Z2453500252		CCCN(C1CC1)C(=O)CC1=C2C=CC=CN2N=C1	257.337	111	102	95.7	Yes, complex
Z352514252		OCC1CCCCN1C(=O)CN1N=NC2=C1C=CC=C2	274.324	96	94.2	96.6	Yes
Z3856686285		C[C@@H](O)CN(C1CC1)C(=O)CC1=C2C=CC=CN2N=C1	273.336	90.4	63.5	103	No
Z1275891898		CC1CN(C1C1=CC=CC=C1)C(=O)CN1C=NC=N1	256.309	93.4	80.6	85.3	No
Z4635065509		O=C(CC1=C2C=CC=CN2N=C1)N(CC1=CC=CO1)C1=NC=CC=C1	332.363	92.8	90.8	88.7	Yes
Z3055357354		CC1=NN2CCCN(C(=O)CC3=C4C=CC=CN4N=C3)C2=C1	295.346	104	102	102	No
Z910675070		OC1=CC=C(C=C1)C1CCCN1C(=O)CN1N=NC2=C1C=CC=C2	322.368	88.3	92.9	102	Yes
Z2453794142		CCN(CC1CCCO1)C(=O)CC1=C2C=CC=CN2N=C1	287.363	107	105	99.7	No
Z73244513		CCN(CC1=CC=CC=C1)C(=O)CN1N=NC2=C1C=CC=C2	294.358	82.2	93.7	77.1	Yes

## Sheet: Hydantoins
Identifier (Manuscript number)	Structure	SMILES	Molecular weight (g/mol)	clogP	Heavy atom count	Mpro activity (%) at concentration 50uM	Mpro activity (%) at concentration 15uM	Mpro activity (%) at concentration 5uM	Mpro Mean IC50 (M)	Mpro SPR hit selection	Mpro SPR hit sensorgram	Mpro SPR steady state affinity plot	Mpro SPR affinity sensorgram	Mpro SPR steady state KD (M)
Z2589378780		FC(F)(F)C1=C(CN2C(=O)NC3(CC(C3)C3=CC=CC=C3)C2=O)N=CC=C1	375.351	2.8	27	96.6	96.6	98.1
Z2983983987		CC1=C(C=NC=C1Br)N1C(=O)NC(CC2CCCOC2)C1=O	368.231	1.57	22	43.9	69.5	85.2
Z1470619703		CN1C(Cl)=CN=C1CN1C(=O)NC2(CCC3=C2C=CC(Cl)=C3)C1=O	365.21	2.1	24	99.1	89	101
Z2274482579		CC1=C(CN2C(=O)NC3(CCC4=C3C=CC(Cl)=C4)C2=O)N=CC=C1	341.8	2.98	24	93.9	94.4	99.5
Z1470613782		CN1C=CN=C1CN1C(=O)NC2(CCC3=C2C=CC(Cl)=C3)C1=O	330.77	1.78	23	91.8	88.2	92.9
Z3798442851		FC(F)(F)C1=C(C=NC=C1)N1C(=O)NC2(CC(C2)C2CCC2)C1=O	339.318	2.23	24	44.9	64	62.3
Z3350129894		CC1=C(C=NC=C1Br)N1C(=O)NC(CC2CCOC2)C1=O	354.204	1.13	21	74.5	91.5	90.5
Z2589377888		FC(F)(F)CN1C=CN=C1CN1C(=O)NC2(CC(C2)C2=CC=CC=C2)C1=O	378.355	2.19	27	89.3	97.6	99.1
Z2589377940		FC(F)(F)CN1CCC(N2C(=O)NC3(CC(C3)C3=CC=CC=C3)C2=O)C1=O	381.355	1.51	27	98.7	94	91.6
Z4888209664		CC1=C(C=NC=C1Br)N1C(=O)NC2(CCC3=C2C=CC=C3)C1=O	372.222	2.99	23	77.1	87.9	86.6
Z3349773955		BrC1=CC(=CN=C1)N1C(=O)N[C@@H](CC2CCCCC2)C1=O	352.232	2.68	21	46.8	53.3	88
Z2589377833		O=C1NC2(CC(C2)C2=CC=CC=C2)C(=O)N1CC1=NN=C2CCCCCN12	365.437	1.51	27	95.8	99.3	92.1
Z4888209622		ClC1=CC2=C(C=C1)C1(CC2)NC(=O)N(CC2=NC=CC(Cl)=C2)C1=O	362.21	3.07	24	76.4	98	97.7
Z3349819191		FC(F)(F)C1=C(C=NC=C1)N1C(=O)NC(CC2CCOC2)C1=O	329.279	0.73	23	105	95.9	55.8
Z1470615513		CN1N=NN=C1CN1C(=O)NC2(CCC3=C2C=CC(Cl)=C3)C1=O	332.75	1.05	23	94.8	99.4	99.7
Z4888209699		CCC1(NC(=O)N(C1=O)C1=C(C)C(Br)=CN=C1)C1=CC=C(Cl)C=C1	408.68	3.99	24	73.4	86.4	95.9
Z4888209670		CC1=C(C=NC=C1Br)N1C(=O)NC(C)(C1=O)C1=CC=C(C=C1)C(F)(F)F	428.209	3.74	26	51	65.1	79.6
Z1470551108		CN1N=CN=C1CN1C(=O)NC2(CCC3=C2C=CC(Cl)=C3)C1=O	331.76	1.41	23	83.8	92	82
Z3798380960		BrC1=CC(=CN=C1)N1C(=O)NC2(CC(C2)C2CCC2)C1=O	350.216	2.12	21	15.8	26.2	38.9
Z3350129914		CC1=C(C=NC=C1Br)N1C(=O)C2CC3(CN2C1=O)CCCCC3	378.27	2.95	23	78.2	68.2	87.7
Z4888209697		CC1=C(C=NC=C1Br)N1C(=O)NC(C)(C1=O)C1=CC(Cl)=C(Cl)C=C1	429.1	4.07	24	59.3	77.7	84.6
Z3350129908		CC1=C(C=NC=C1Br)N1C(=O)C2CCC3(CCC3)CN2C1=O	364.243	2.51	22	63.4	80.4	32
Z3798380760 (14)		CC(C)(C)C1CC2(C1)NC(=O)N(C2=O)C1=CC(F)=CN=C1	291.326	1.81	21	see manuscript
Z1868662299		CC1(NC(=O)N(C1=O)C1=CN=CC=C1)C1=CC(Cl)=C(Cl)C=C1	336.17	2.79	22	23.9	49.1	78.1
Z4888209700		CC1(NC(=O)N(C1=O)C1=CN=CC=C1)C1=CC=C(C=C1)C(F)(F)F	335.286	2.46	24	27.6	38.6	64.9
Z4888209696		CC1=C(C=NC=C1Br)N1C(=O)NC(C)(C1=O)C1=CC=CC=C1	360.211	2.87	22	17	90.7	93.5
Z3797605256		CN1CCC(N2C(=O)NC3(CC(C3)C3CCC3)C2=O)C1=O	291.351	0.13	21	92.7	98.4	93.9
Z3797798282		CCN1N=CN=C1CN1C(=O)NC2(CC(C2)C(C)(C)C)C1=O	305.382	1.13	22	96.6	97.6	88.5
Z3797605249		CN1CCC(N2C(=O)NC3(CC(C3)C(C)(C)C)C2=O)C1=O	293.367	0.45	21	90.9	95.9	96.3
Z3797423772		FC(F)(F)C1=CN2C(CN3C(=O)NC4(CC(C4)C4CCC4)C3=O)=NN=C2C=C1	393.37	1.41	28	98.7	93.8	88.7
Z3797550754		CC1=C(CN2C(=O)NC3(CC(C3)C(C)(C)C)C2=O)N=CC=C1	301.39	2.33	22	92.9	86.7	97.4
Z3797423775		CC(C)(C)C1CC2(C1)NC(=O)N(CC1=NN=C3C=CC(=CN13)C(F)(F)F)C2=O	395.386	1.73	28	92.9	85	101
Z3797945232		CN1CCC(CN2C(=O)NC3(CC(C3)C3CCC3)C2=O)C1=O	305.378	0.34	22	95.7	87.7	87.5
Z3797705048		CN1N=CN=C1CN1C(=O)NC2(CC(C2)C2CCC2)C1=O	289.339	0.45	21	101	92.1	90.8
Z3797774252		CC(N1C(=O)NC2(CC(C2)C2CCC2)C1=O)C1=NN=CN1C	303.366	0.42	22	71.7	90.5	69.3
Z3797925411		CC1=NON=C1CN1C(=O)NC2(CC(C2)C2CCC2)C1=O	290.323	0.44	21	95.9	100	59.1
Z1882156239		ClC1=CC2=C(C=C1)C1(CC2)NC(=O)N(CC2=NN=CN2C2=CC=CC=C2)C1=O	393.83	2.47	28	91.9	101	98.7
Z4888209638		ClC1=CC2=C(C=C1)C1(CC2)NC(=O)N(CC2=C(Cl)C=CC=N2)C1=O	362.21	3.07	24	93.5	40.6	90.5
Z2589378777		FC(F)(F)CN1N=NN=C1CN1C(=O)NC2(CC(C2)C2=CC=CC=C2)C1=O	380.331	1.46	27	101	102	98.3
Z1470552286		ClC1=CC2=C(C=C1)C1(CC2)NC(=O)N(CC2=NN=NN2C2CC2)C1=O	358.79	1.52	25	83	83.9	73.6
Z2788477916		CC1=CON=C1CN1C(=O)NC2(CCC3=C2C=CC(Cl)=C3)C1=O	331.76	2.56	23	74.9	91.1	58.5
Z4738978858		ClC1=CC2=C(C=C1)C1(CC2)NC(=O)N(CN2N=NC3=C2C=CC=C3)C1=O	367.79	3.24	26	95	95.8	87.1
Z3292190878		O=C1N[C@@H](CC2CCCCC2)C(=O)N1C1=CN=CC=C1	273.336	1.91	20	18.9	37.4	52.9
Z4739650016		FC1=CC(=CN=C1)N1C(=O)N[C@@H](CC2=C(F)C=CC(Cl)=C2)C1=O	337.71	2.33	23	39.4	67.5	86.8
Z4888209661 (11)		Cc1c(Br)cncc1N1C(=O)N[C@@H](CC2CCCCC2)C1=O	366.259	3.19	22	see manuscript
Z3798663506		Cc1c(Br)cncc1N1C(=O)NC2(CC(C2)C(C)(C)C)C1=O	366.259	2.95	22	14.9	24.8	47
Z3798663509		Cc1c(Br)cncc1N1C(=O)NC2(CC(C2)C2CCC2)C1=O	364.243	2.63	22	15.6	20.3	33.3
Z4685004217		FC1=CC(=CN=C1)N1C(=O)NC(CC2=CC3=C(O2)C=CC=C3)C1=O	325.299	1.43	24	76.7	100	106
Z4685004213		FC1=CC(=CN=C1)N1C(=O)NC(CC2=CC=CS2)C1=O	291.3	1.49	20	101	96.9	69.5
Z4685004178		FC(F)C1=CC=C(CC2NC(=O)N(C2=O)C2=CC(F)=CN=C2)C=C1	335.286	1.97	24	97.4	102	79
Z4685004209		FC1=CC(=CN=C1)N1C(=O)NC(CC2=CC(OC3=CC=CC=C3)=CC=C2)C1=O	377.375	3.08	28	85.7	95	92.4
Z3349773826		CC1CCC2(NC(=O)N(C2=O)C2=CC(F)=CN=C2)C2=C1C=CC=C2	325.343	2.58	24	92.1	93.4	88.5
Z3798380755 (15)		FC1=CC(=CN=C1)N1C(=O)NC2(CC(C2)C2CCC2)C1=O	289.31	1.49	21	see manuscript								6.59e-06
Z4685004274 (13)		FC1=CC(=CN=C1)N1C(=O)NC2(CCC3=C2C=CC=C3)C1=O	297.289	1.85	22	see manuscript
Z4685004201		FC1=CC(=CN=C1)N1C(=O)NC(C2CCC3=C2C=CC=C3)C1=O	311.316	2	23	72.2	88.8	48
Z4685274559		FC1=CC(=CN=C1)N1C(=O)N[C@@H](CC2=CC=CC=C2)C1=O	285.278	1.58	21	94.1	101	96
Z4685004278		FC1=CC(=CN=C1)N1C(=O)NC(C1=O)C1=C(Cl)C=CC=C1	305.69	1.9	21	86.2	104	100
Z3409658872		FC1=CC(=CN=C1)N1C(=O)CN(CC2=CC=CC=C2)C1=O	285.278	1.3	21	97.2	88.6	92.5
Z4685004301		COC1=CC=C(CC2NC(=O)N(C2=O)C2=CC(F)=CN=C2)C=C1	315.304	1.42	23	99.2	93.9	84.9
Z4685004157		FC1=CC(=CN=C1)N1C(=O)NC(CC2=CSC3=C2C=CC=C3)C1=O	341.36	2.46	24	56.3	88.3	100
Z4685243053		FC1=CC(=CN=C1)N1C(=O)N[C@@H](CCC2=CC=CC=C2)C1=O	299.305	2.03	22	67.4	63.9	96.5
Z4738978819		FC1=CC(=CN=C1)N1C(=O)NC(C1=O)C1=CNC2=C1C=CC=C2	310.288	1.39	23	77.6	95.5	99.7
Z2193994291		FC1=CC(=CN=C1)N1C(=O)C(CC2=CC=CC=C2)N(C2CC2)C1=O	325.343	2.27	24	88.4	86.7	96.6
Z4738978878		O=C1NC(C(=O)N1CC1=NOC2=C1C=CC=C2)C1=CC=CC=C1	307.309	1.9	23	88	104	93.9
Z4738978889		CC1=C2CC3N(C(=O)N(C3=O)C3=CC(F)=CN=C3)C2=CC=C1	297.289	2	22	99.3	97.7	94.8
Z4738978764		CN1C(C(=O)N(C1=O)C1=C(C=CN=C1)C(F)(F)F)C1=CC=CC=C1	335.286	2.25	24	93.8	103	81.2
Z2569800410		O=C1NCCC1N1C(=O)NC2(CCC3=C2C=CC=C3)C1=O	285.303	0.27	21	82.1	71.9	80.4
SLL-0197421 (12)		O=C1N[C@@H](CC2CCCCC2)C(=O)N1c1cncc2ccccc12	323.396	2.9	24	see manuscript
SLL-0197419 (10)		Cc1ccncc1N1C(=O)N[C@@H](CC2CCCCC2)C1=O	287.363	2.42	21	see manuscript
SLL-0197415 (16)		CC(C)(C)C1CC2(C1)NC(=O)N(C2=O)c1cncc2ccccc12	323.396	2.66	24	see manuscript
SLL-0197413		Cc1ccncc1N1C(=O)NC2(CC(C2)C(C)(C)C)C1=O	287.363	2.18	21	/	/	/	4.01e-06
SLL-0197412 (17)		O=C1NC2(CC(C2)C2CCC2)C(=O)N1c1cncc2ccccc12	321.38	2.34	24	see manuscript
SLL-0197418 (18)		Clc1ccccc1C1CC2(C1)NC(=O)N(C2=O)c1cncc2ccccc12	343.386	2.76	26	see manuscript
SLL-0197800 (19)		c1ccccc1C1CC2(C1)NC(=O)N(C2=O)c1cncc2ccccc12	377.830	3.37	27	see manuscript
SLL-0197410		Cc1ccncc1N1C(=O)NC2(CC(C2)C2CCC2)C1=O	285.347	1.86	21	/	/	/	4.38e-06
Z4738978796		CC1=C(C=NC=C1Br)N1C(=O)NC(CC2CCCCC2)C1=O	366.259	3.19	22	22.6	38	61						5.05e-06
Z2569800492		O=C1NCCC1N1C(=O)NC(CC2CCCCC2)C1=O	279.34	0.46	20	93.6	88.3	85
Z2193994271		CCC1(NC(=O)N(C1=O)C1=CC(F)=CN=C1)C1=CC=C(Cl)C=C1	333.75	2.85	23	42.2	80.3	97.6
Z4738978863		ClC1=CC2=C(C=C1)C1(CC2)NC(=O)N(CC2=NSC3=C2C=CC=C3)C1=O	383.85	3.75	26	95.1	100	85.8
Z2193994276		CN1C(CC2=CC=CC=C2)C(=O)N(C1=O)C1=CC(F)=CN=C1	299.305	1.81	22	98.7	96.8	90.9
Z2983818437		COC1CCCC(C1)C1NC(=O)N(C1=O)C1=CC(F)=CN=C1	307.325	0.94	22	88	104	99.9
Z3498403745		FC1=CC(=CN=C1)N1C(=O)NC(C2CC3CCC2C3)C1=O	289.31	1.35	21	63.2	89.4	98
Z2193994359		CC1(NC(=O)N(C1=O)C1=CC(F)=CN=C1)C1=CC=CC=C1	285.278	1.73	21	78.7	81.9	79.6
Z4738978849		O=C1NC2(CCC3=C2C=CC=C3)C(=O)N1CC1=NOC2=C1C=CC=C2	333.347	2.46	25	96.4	96.1	104
Z3349284298		O=C1N[C@@H](CC2CCCCC2)C(=O)N1CC1=NOC2=C1C=CC=C2	327.384	2.66	24	91.6	107	98.7
Z4738978815		FC(F)(F)C1=C(C=NC=C1)N1C(=O)N[C@@H](CC2=CNC3=C2C=CC=C3)C1=O	374.323	2.42	27	90.7	96.6	84.2
Z4738978872		O=C1NC2(CCOC3=C2C=CC=C3)C(=O)N1CN1N=NC2=C1C=CC=C2	349.35	1.88	26	93.3	99.4	99.6
Z2983818760		FC1=CC(=CN=C1)N1C(=O)NC(C2CCCCC2)C1=O	277.299	1.68	20	68.7	87.8	98.1
Z2734620353		O=C1NC2(CCCC3=C2C=CS3)C(=O)N1CC1=NN=CS1	320.39	1.2	21	88.2	97	99
Z2379555393		COC1=CC2=C(CCC22NC(=O)N(CC3=NSN=C3)C2=O)C=C1	330.36	1.3	23	88.6	96.3	93
Z2193994636		FC1=C(F)C=C(CN2CC(=O)N(C2=O)C2=CC(Br)=CN=C2)C=C1	382.165	2.22	23	67.8	86.5	88.7
Z1480936115		CC1(NC(=O)N(CC2=NC=CS2)C1=O)C1=CC2=C(CCC2)C=C1	327.4	2.61	23	40.3	66.7	43.8
Z1612211335		O=C1C2CC3CCCCC3N2C(=O)N1CC1=NNC=C1	274.324	1.01	20	89.4	89.4	83.1
Z1116438757		CCC1=NC(CN2C(=O)NC3(CCC4=C3C=CC=C4)C2=O)=NO1	312.329	2.09	23	101	103	97.2
Z427437314		CCCCC1(NC(=O)N(CC2=NOC=C2)C1=O)C1=CC=CC=C1	313.357	2.72	23	101	106	96.9
Z1480933611		O=C1NC(C(=O)N1CC1=NC=CS1)(C1=CC=CC=C1)C1=CC=CC=C1	349.41	2.83	25	102	95.3	93.6
Z426936596		O=C1NC(CCC2=CC=CC=C2)C(=O)N1CC1=CSC=N1	301.36	1.91	21	84.5	94	91.9
Z91964268		O=C1NC2(CCC3=C2C=CC=C3)C(=O)N1CC1=NN=NN1C1=CC=CC=C1	360.377	2.11	27	90.1	86.1	72.9
Z89714298		CC1=CC(CN2C(=O)NC3(CCC4=C3C=CC=C4)C2=O)=NO1	297.314	1.64	22	71.8	90	92.6
Z106986290		ClC1=C(CN2C(=O)NC3(CCC4=C3C=CC=C4)C2=O)N=NS1	334.78	2.44	22	73.3	56.7	70.2
Z25741828		O=C1NC2(CCC3=C2C=CC=C3)C(=O)N1CC1=NN=C(O1)C1=CC=CC=C1	360.373	2.07	27	78.3	77	93.2
Z25742108		CC1=NN=C(CN2C(=O)NC3(CCC4=C3C=CC=C4)C2=O)O1	298.302	0.17	22	76	87.5	81.4
Z14179521		O=C1NC2(CCC3=C2C=CC=C3)C(=O)N1CC1=NC2=C(S1)C=CC=C2	349.41	3.21	25	78.9	91.3	81.5
Z25742089		O=C1NC2(CCC3=C2C=CC=C3)C(=O)N1CC1=NC(=NO1)C1=CC=CC=C1	360.373	3.29	27	91.9	84.8	74.8
Z1578711178		COC1=CC2=C(CCC22NC(=O)N(CC3=NC=C(C)S3)C2=O)C=C1	343.4	2.21	24	88.2	94.2	63.5
Z1480935730		O=C1NC2(CCSC2)C(=O)N1CC1=NC=CS1	269.34	0.09	17	88.8	91.6	85.5
Z2379555397		CC(C)CCC1(NC(=O)N(CC2=NSN=C2)C1=O)C1CC1	308.4	2.09	21	86	46.7	79.7
Z2379557612		COC1=CC2=C(CCC22NC(=O)N(CC3=C(C)N=NS3)C2=O)C=C1	344.39	1.69	24	85.5	92.1	93
Z57042919		CC1CCC2(CC1)NC(=O)N(CC1=CC=NO1)C2=O	263.297	1.1	19	90	92.1	87.8
Z1456372813		CC1(NC(=O)N(CC2=CSC=N2)C1=O)C1=C(Br)C=C(F)C=C1	384.22	2.52	22	35.7	75.6	85.2
Z1470613150		ClC1=CC2=C(C=C1)C1(CC2)NC(=O)N(CC2=NN=C3CCCCCN23)C1=O	385.85	2.06	27	72.4	84.5	79.8
Z2169366976		CN(C)C1=NOC(CN2C(=O)NC3(CCC4=C3C=CC(Cl)=C4)C2=O)=N1	361.79	2.14	25	75.9	82.9	93.6
Z2734620348		CC1(NC(=O)N(CC2=NN=CS2)C1=O)C1=CC2=C(OCO2)C=C1	332.33	0.34	23	70.6	80.5	89.3
Z1436999983		CC(C)=CCCC1(C)NC(=O)N(CC2=CSC=N2)C1=O	293.39	1.98	20	83.1	75.3	58.4
Z1470550855		CC(C)C1=NN=C(CN2C(=O)NC3(CCC4=C3C=CC(Cl)=C4)C2=O)O1	360.8	2.02	25	75.6	95.5	80.8
Z2734620355		CC(C)(C)C1=CC=C(C=C1)C1(C)NC(=O)N(CC2=NN=CS2)C1=O	344.43	2.26	24	84.5	94	92.4
Z990583606		CCN1C=CN=C1CN1C(=O)NC2(CCC3=C2C=CC=C3)C1=O	310.357	1.53	23	68.7	71.3	88.2
Z1162781014		O=C1NC2(CCC3=C2C=CC=C3)C(=O)N1CC1=NOC(=N1)C1CC1	324.34	2.16	24	92.5	98.1	57.8
Z2274849853		CC(C)CCC1(NC(=O)N(CC2=CSN=N2)C1=O)C1CC1	308.4	2.29	21	85.4	86.9	86
Z2168962184		COC1=CC2=C(CCC22NC(=O)N(CC3=NN(C)N=C3)C2=O)C=C1	327.344	0.67	24	101	85.9	75.7
Z1217251543		CC1=C(C=CC=C1)C1(C)NC(=O)N(CC2=NOC=C2)C1=O	285.303	1.83	21	96.6	69.7	87.3
Z426715486		CC1=CC=C(C=C1)C1(C)NC(=O)N(CC2=NOC=C2)C1=O	285.303	1.83	21	61	82.9	92.6
Z1612211357		CC(C)CN1CC(=O)N(CC2=NNC=C2)C1=O	236.275	0.35	17	97.1	95.7	93
Z1868838137		FC1=CC=C(CN2CC(=O)N(CC3=NNC=C3)C2=O)C=C1	288.282	0.81	21	87.3	77.4	96.1
Z1868838031		O=C1CN(CC2=CC=CC=C2)C(=O)N1CC1=NNC=C1	270.292	0.67	20	93.7	96.5	89.7
Z3349773787 (1)		FC1=CC(=CN=C1)N1C(=O)N[C@@H](CC2CCCCC2)C1=O	291.326	2.05	21	see manuscript				Yes				2.29e-05
Z1869357090		O=C1NC(C(=O)N1CC1=NOC=C1)C1=CC2=C(OCC2)C=C1	299.286	0.76	22	96.7	107	105		Yes, complex
Z3349091227		CN1[C@H](CC2=CC=CC=C2)C(=O)N(CC2=NOC=C2)C1=O	285.303	1.39	21	77	79.5	77.9		Yes, complex
Z428213936		CCC1(NC(=O)N(CC2=NOC=C2)C1=O)C1=CC=C(OC)C=C1	315.329	1.68	23	80.3	95.9	99.3		Yes
Z428326504		CC1(NC(=O)N(CC2=NOC=C2)C1=O)C1=CC2=C(O1)C=CC=C2	311.297	1.39	23	81.9	96.7	92.3		Yes, complex
Z426829764		O=C1NC2(CCC3=C2C=CC=C3)C(=O)N1CC1=NOC=C1	283.287	1.44	21	95.8	107	93.3		Yes, complex
Z1869356992		CN1C(C(=O)N(CC2=NOC=C2)C1=O)C1=CC=CC=C1	271.276	1.1	20	85.5	89.8	92.9		No
Z1868838118		O=C1NC(C(=O)N1CC1=NNC=C1)C1=C2C=CC=CC2=CC=C1	306.325	1.65	23	93.2	99.6	84.5		Yes
Z2492990069		O=C1NC(C2CCCCCC2)C(=O)N1CC1=NOC=C1	277.324	1.71	20	101	103	109		No
Z1868838090		O=C1NC2(CCC3=C2C=CC=C3)C(=O)N1CC1=NNC=C1	282.303	1.38	21	112	113	115		No
Z1470552630 (3)		ClC1=CC2=C(C=C1)C1(CC2)NC(=O)N(CC2=NOC=C2)C1=O	317.73	2.04	22	see manuscript				Yes				6.07e-05
Z1868662170		COCC1N(C2CC2)C(=O)N(C1=O)C1=CN=CC=C1	261.281	0.07	19	102	102	95		No

## Sheet: Benzotriazoles
Identifier (Manuscript number)	Structure	SMILES	Molecular weight (g/mol)	clogP	Heavy atom count	Mpro activity (%) at concentration 50uM	Mpro activity (%) at concentration 15uM	Mpro activity (%) at concentration 5uM	Mpro SPR hit selection	Mpro SPR hit sensorgram	Mpro SPR steady state affinity plot	Mpro SPR affinity sensorgram	Mpro SPR steady state KD (M)
PV-001844434662		CC1CCN(C(C1)C(N)=O)C(=O)CN1N=NC2=C1C=CC=C2	301.35	0.56	22	26.5	57.2	83.6
Z315965724		O=C(CN1N=NC2=C1C=CC=C2)N1CCN2C=CC=C2C1C1=CC=CC=C1	357.417	3.1	27	26.5	55.6	58.2
Z3591086777		CC1N(CCN2C=CN=C12)C(=O)CN1N=NC2=C1C=CC=C2	296.334	0.84	22	67.1	78.2	85.6
Z2851068739		CC1N(CCC2=C1SC=C2)C(=O)CN1N=NC2=C1C=CC=C2	312.39	2.64	22	17.1	32.6	40.9
Z4888209681		O=C(CN1N=NC2=C1C=CC=C2)N1CCC2=C(C=CC=C2)C1C1=CN=CC=C1	369.428	2.87	28	20.5	33.5	49.5
Z4888209615		O=C(CN1N=NC2=C1C=CC=C2)N1CCC2=C(NC=N2)C1C1=CN=CC=C1	359.393	0.71	27	79.4	89.4	73.8
Z4888209613		ClC1=CC=C(C=C1)C1N(CCC2=C1C=CS2)C(=O)CN1N=NC2=C1C=CC=C2	408.9	4.61	28	30	53.7	80
Z197838744		O=C(CN1N=NC2=C1C=CC=C2)N1CCC2=C(C=CS2)C1C1=CC=CS1	380.48	3.92	26	18.1	22.8	40.7
Z2779587236		CN1N=CC=C1C1N(CCC2=C1N=CN2)C(=O)CN1N=NC2=C1C=CC=C2	362.397	0.25	27	54.1	84.4	88.2
Z333048848		CC1N(CCN2C=CC=C12)C(=O)CN1N=NC2=C1C=CC=C2	295.346	1.74	22	30.2	62	86.5
Z1842471210		CC1N(CCN2C=NN=C12)C(=O)CN1N=NC2=C1C=CC=C2	297.322	-0.12	22	91.9	93.2	98.8
Z229232628		O=C(CN1N=NC2=C1C=CC=C2)N1CCC2=C(C1)C=CS2	298.36	2.22	21	65.7	86.1	92.5
Z4888209618		O=C(CN1N=NC2=C1C=CC=C2)N1CCC2=C(N=CN2)C1C1=CC=CC=C1	358.405	1.9	27	58.1	86.8	94.3
Z202686314		CCC1N(CCC2=C1C=CS2)C(=O)CN1N=NC2=C1C=CC=C2	326.42	3.16	23	13.8	17.6	27.7
Z1129286509		CC1=C(NC(=O)CN2N=NC3=C2C=CC=C3)C=NC=C1	267.292	1.63	20	79.3	98.4	102
Z56852098		ClC1=CC=C(NC(=O)CN2N=NC3=C2C=CC=C3)C=C1	286.72	2.94	20	90.9	91.2	92.5
Z91013879		COC1=CC=C(CN(C2CC2)C(=O)CN2N=NC3=C2C=CC=C3)C=C1	336.395	2.58	25	87.5	61.8	84.7
Z73272690		CC1=CSC(=N1)N(C(=O)CN1N=NC2=C1C=CC=C2)C1=CC=CC=C1	349.41	3.33	25	82.5	98.8	66.5
Z511586788		O=C(CN1N=NC2=C1C=CC=C2)N1CCOC2CCCCC12	300.362	1.74	22	98.2	98.2	93.6
Z111916724		O=C(CN1N=NC2=C1C=CC=C2)N(C1CCCCC1)C1=CC=CC=C1	334.423	4	25	52.9	55.3	29.7
Z56769403		ClC1=C(NC(=O)CN2N=NC3=C2C=CC=C3)C=CC=C1	286.72	2.94	20	90	75.2	65.1
Z1102955648		CN1C=C(C=N1)C1CCCN1C(=O)CN1N=NC2=C1C=CC=C2	310.361	1.16	23	102	101	97.5
Z91644744		CC1CCCC(NC(=O)CN2N=NC3=C2C=CC=C3)C1C	286.379	2.77	21	61.6	79	95.4
Z73339559		O=C(CN1N=NC2=C1C=CC=C2)N1CCCSC2=C1C=CC=C2	324.4	2.61	23	86.3	93.5	87.6
Z240846680		COC(=O)C1=CC2=C(C=C1)N(CC2)C(=O)CN1N=NC2=C1C=CC=C2	336.351	2.24	25	100	90.7	91.2
Z226482770 (21)		CC1N(CCC2=C1C=CS2)C(=O)CN1N=NC2=C1C=CC=C2	312.39	2.64	22	see manuscript							2.33e-06
Z1139313416		O=C(CN1N=NC2=C1C=CC=C2)N1CCCCC1CN1C=CC=N1	324.388	1.68	24	79	93	88.3
Z119585644		O=C(CN1N=NC2=C1C=CC=C2)N1CCC2=C(C=CS2)C1C1=CC=CC=C1	374.46	4	27	16.1	25	43.6
Z91645109		O=C(CN1N=NC2=C1C=CC=C2)N1CC(=O)NC2=C1C=CC=C2	307.313	1.14	23	103	93.9	84
Z444119750		O=C(CN1N=NC2=C1C=CC=C2)N1CCCCC2=C1C=CC=C2	306.369	3.13	23	66.7	84.1	63.4
Z393037950		O=C(CN1N=NC2=C1C=CC=C2)N1CCOC2=C1C=CC=C2	294.314	1.87	22	51.9	83.1	94.5
Z73327741		O=C(CN1N=NC2=C1C=CC=C2)NC1CCOC2=C1C=CC=C2	308.341	1.83	23	61.3	94.6	96.7
Z73229425		O=C(CN1N=NC2=C1C=CC=C2)NC1CCCCC1	258.325	2.12	19	83.2	92.7	90.7
Z95888269		COC1=CC(OC)=C(C=C1)C1CCCN1C(=O)CN1N=NC2=C1C=CC=C2	366.421	2.42	27	84.4	87.8	94.9
Z91645002		CC(C)(C)N(CC1=CC=CC=C1)C(=O)CN1N=NC2=C1C=CC=C2	322.412	3.32	24	93.4	84.8	59.4
Z73244846		O=C(CN1N=NC2=C1C=CC=C2)NC1CCCC2=C1C=CC=C2	306.369	3.03	23	93.1	95.8	95.1
Z73227653		O=C(CN1N=NC2=C1C=CC=C2)N1CCCC2=C1C=CC=C2	292.342	2.69	22	48.2	81.4	93.4
Z240751956		O=C(CN1N=NC2=C1C=CC=C2)N1CCCC1CC1=CC=CC=C1	320.396	3.02	24	72.5	93.2	91.1
Z1079892490		CC1=NC(=NO1)C1CCCN(C1)C(=O)CN1N=NC2=C1C=CC=C2	326.36	1.4	24	95.2	94.2	87.1
Z73326368		COC1=CC=C(C=C1)C1CCCN1C(=O)CN1N=NC2=C1C=CC=C2	336.395	2.58	25	83.9	97.3	95.7
Z1584911138		COCC1(C)CCN(CC1)C(=O)CN1N=NC2=C1C=CC=C2	302.378	1.34	22	59.8	80.1	52.4
Z393479476		FC(F)(F)OC1=CC2=C(C=C1)N(CCC2)C(=O)CN1N=NC2=C1C=CC=C2	376.339	4.12	27	89.6	94.1	96.4
Z169791730		O=C(CN1N=NC2=C1C=CC=C2)NC1CCC2=C1C=CC=C2	292.342	2.59	22	67.3	73.8	93.5
Z73324112		COC1=C(CN(CC2=CC=CS2)C(=O)CN2N=NC3=C2C=CC=C3)C=CC=C1	392.48	3.75	28	87.1	99.7	104
Z73236690		O=C(CN1N=NC2=C1C=CC=C2)N1CCC2=C1C=CC=C2	278.315	2.24	21	61.6	41.1	43.2
Z846285548		CC1=C(C)C=C(C=C1)C1CCCN1C(=O)CN1N=NC2=C1C=CC=C2	334.423	3.76	25	83.9	85.9	90.5
Z1268747839		O=C(CN1N=NC2=C1C=CC=C2)N1CCCC1C1=NOC(=N1)C1CC1	338.371	1.99	25	72.8	92.9	101	No
Z227102168 (7)		O=C(CN1N=NC2=C1C=CC=C2)N1CCCC1C1=CC=CC=C1	306.369	2.73	23	see manuscript			Yes				7.17e-05
Z91644748		O=C(CN1N=NC2=C1C=CC=C2)N1CCCCCC1	258.325	1.84	19	81.4	89	91.5	Yes
Z1618872395		O=C(CN1N=NC2=C1C=CC=C2)N1CCC=CC1	242.282	1.19	18	78.6	82.5	87.2	Yes
Z809371688		O=C(CN1N=NC2=C1C=CC=C2)N1CCCC1C1=NC=CC=C1	307.357	1.75	23	81.4	92	92.1	Yes
Z729665778		CC(C)N(CC1=NC=CC=C1)C(=O)CN1N=NC2=C1C=CC=C2	309.373	1.91	23	99.6	99.1	99.6	Yes, complex
Z819086264		O=C(CN1N=NC2=C1C=CC=C2)N(CC1CCC1)CC1=CC=CC=C1	334.423	3.49	25	76.8	92	97	Yes, complex
Z3610279689		CC(C)N(CC1=NC=CN1C)C(=O)CN1N=NC2=C1C=CC=C2	312.377	1.22	23	98.7	100	98.7	No
Z3589739252		CN1N=CC=C1CN(C1CC1)C(=O)CN1N=NC2=C1C=CC=C2	310.361	1.08	23	88.7	83.6	90.5	Yes
Z3585126126		O=C(CN1N=NC2=C1C=CC=C2)N1CCC[C@H]1C1=NOC=C1	297.318	1.33	22	87.2	87.2	87.9	Yes, complex
Z2719023591		NC(=O)[C@@H]1CCCN1C(=O)CN1N=NC2=C1C=CC=C2	273.296	-0.17	20	100	98.1	97.8	No
Z2851539361		O=C(CN1N=NC2=C1C=CC=C2)N1CC2CC1C=C2	254.293	1.14	19	84	90.1	96.3	Yes, complex
Z4091264524		OCC1CC=CCN1C(=O)CN1N=NC2=C1C=CC=C2	272.308	0.56	20	77.7	80.9	87.5	Yes, complex
Z2500911014		CCN(C(=O)CN1N=NC2=C1C=CC=C2)C1=CN(C)N=C1	284.323	0.99	21	93.2	94.7	98.2	No
Z73344106		O=C(CN1N=NC2=C1C=CC=C2)N(CC1=CC=CO1)CC1=CC=CC=C1	346.39	3.05	26	74.7	81.7	96.7	Yes
Z3705601326		CO[C@H]1CCCN(C1)C(=O)CN1N=NC2=C1C=CC=C2	274.324	0.96	20	84.9	76.2	82.4	No
Z2646821442		O=C(CN1N=NC2=C1C=CC=C2)N1CCC2CC2C1	256.309	1.14	19	73.7	87.3	83.4	Yes
Z3610293236		CCN(CC1=NC=CN1C)C(=O)CN1N=NC2=C1C=CC=C2	298.35	0.8	22	104	103	94.5	No
Z2485575913		O[C@@H]1CCCN(C1)C(=O)CN1N=NC2=C1C=CC=C2	260.297	0.32	19	77.8	94.5	85.1	Yes, complex
Z1126861412		O=C(CN1N=NC2=C1C=CC=C2)N1CC(C1)N1C=NC=N1	283.295	-0.03	21	97.7	90.3	99.6	No
Z2883305881		O=C(CN1N=NC2=C1C=CC=C2)N1CCCC1C1=NC=CC=N1	308.345	1.31	23	99.9	104	98.6	Yes, complex
Z73326143 (9)		CCCN(CC1=CC=CC=C1)C(=O)CN1N=NC2=C1C=CC=C2	308.385	3.15	23	see manuscript			Yes, complex				7.84e-05
Z1368738015		O=C(CN1N=NC2=C1C=CC=C2)N(CC1CC1)C1=CC=CC=C1	306.369	2.98	23	76.7	67	61.5	Yes, complex
Z73239323 (5)		CC1CCN(CC1)C(=O)CN1N=NC2=C1C=CC=C2	258.325	1.68	19	see manuscript			Yes				7.15e-06
Z167702066		O=C(CN1N=NC2=C1C=CC=C2)N1CCCC1C1=NC2=C(N1)C=CC=C2	346.394	2.24	26	94.7	99.7	88.6	Yes, complex
Z3910783269		O=C(CN1N=NC2=C1C=CC=C2)N1CC2CC1C=CC2	268.32	1.58	20	84.5	97	98.3	Yes
Z3657687359		O=C(CN1N=NC2=C1C=CC=C2)N1CCC[C@H]1C1=NNC=C1	296.334	1.27	22	92.2	98.5	82.9	Yes, complex
Z1022393778 (8)		CCN(CC1=COC=C1)C(=O)CN1N=NC2=C1C=CC=C2	284.319	1.76	21	see manuscript			Yes				7.93e-05
Z1127023064 (6)		C=C1CCN(CC1)C(=O)CN1N=NC2=C1C=CC=C2	256.309	1.33	19	see manuscript			Yes, complex				3.85e-05
Z352514252		OCC1CCCCN1C(=O)CN1N=NC2=C1C=CC=C2	274.324	0.76	20	96	94.2	96.6	Yes
Z910675070		OC1=CC=C(C=C1)C1CCCN1C(=O)CN1N=NC2=C1C=CC=C2	322.368	2.43	24	88.3	92.9	102	Yes
Z73244513		CCN(CC1=CC=CC=C1)C(=O)CN1N=NC2=C1C=CC=C2	294.358	2.62	22	82.2	93.7	77.1	Yes
Z111917290		O=C(CN1N=NC2=C1C=CC=C2)N1C(CSC2=C1C=CC=C2)C1=CC=CC=C1	386.47	4.18	28	76.5	92.8	99

## Sheet: Piperazines
Identifier (Manuscript number)	Structure	SMILES	Molecular weight (g/mol)	clogP	Heavy atom count	Mpro activity (%) at concentration 50uM	Mpro activity (%) at concentration 15uM	Mpro activity (%) at concentration 5uM	Mpro SPR hit selection	Mpro SPR hit sensorgram	Mpro SPR steady state affinity plot	Mpro SPR affinity sensorgram	Mpro SPR steady state KD (M)
Z396954998		CC1=CSC(=N1)N1CCN(CC1)C(=O)C1=C2C=NNC2=CC=C1	327.41	1.81	23	68.9	93.1	85.7
Z1410530054		O=C(N1CCN(CC1)C1=CC=CS1)C1=C2C=NNC2=CC=C1	312.39	2.28	22	65.2	86.6	92.5
Z4888209628		OC1=C(C=C(Cl)C=C1)N1CCN(CC1)C(=O)C1=CC=CN2C=NN=C12	357.8	1.14	25	80.1	91.9	98
Z1436825255		OC1=C(C=CC=C1)N1CCN(CC1)C(=O)C1=C2C=NNC2=CC=C1	322.368	2.03	24	51.7	73.2	85.7
Z3893173527		OC1=C(C=C(Cl)C=C1)N1CCN(CC1)C(=O)C1=C2CC(=O)NC2=NC=C1	372.81	1.79	26	33.4	67.2	85.4
Z1500107585		FC(F)(F)C1=CC=C(C=C1)N1CCN(CC1)C(=O)C1=C2OC(=O)NC2=CC=C1	391.35	3.25	28	99.7	97.8	94.2
Z4888209634		OC1=C(C=C(Cl)C=C1)N1CCN(CC1)C(=O)C1=C2OC(=O)NC2=CC=C1	373.79	2.67	26	89.5	72.5	102
Z1500183219		FC(F)(F)C1=CC=C(C=C1)N1CCN(CC1)C(=O)C1=C2C=NNC2=CC=C1	374.367	3.21	27	76.9	84.4	77.7
Z2634815293		FC(F)(F)C1=CC=C(C=C1)N1CCN(CC1)C(=O)C1=C2CC(=O)NC2=NC=C1	390.366	2.36	28	70.3	75.2	89.2
Z4888209629		O=C(N1CCN(CC1)C1=C2NC(=O)NC2=CC=C1)C1=C2C=NNC2=CC=C1	362.393	1.5	27	66.6	87.1	94.4
Z3893173557		OC1=C(C=C(Cl)C=C1)N1CCN(CC1)C(=O)C1=CC=CN2N=NN=C12	358.79	2.14	25	71.4	92.8	89.9
Z4888209640		OC1=C(C=C(Cl)C=C1)N1CCN(CC1)C(=O)C1=C2C=NNC2=NC=C1	357.8	1.78	25	32.7	53.2	82.2
Z3893172565		OC1=C(C=C(Cl)C=C1)N1CCN(CC1)C(=O)C1=C2CC(=O)NC2=CC=C1	371.82	2.41	26	23.7	39.4	44.5
Z4888209623		OC1=C(C=C(Cl)C=C1)N1CCN(CC1)C(=O)C1=CC=CC2=NN=CN12	357.8	1.06	25	73.3	85.1	93.4
Z4888209632		ClC1=C(Cl)C=C(C=C1)N1CCN(CC1)C(=O)C1=C2C=NNC2=CC=C1	375.25	3.54	25	27.1	41.9	64.5
Z4087533096		OC1=C(C=C(Cl)C=C1)N1CCN(CC1)C(=O)C1=C2N=NNC2=CC=N1	358.79	1.77	25	75.8	90	91.7
Z4888209630		ClC1=CC(Cl)=C(C=C1)N1CCN(CC1)C(=O)C1=C2C=NNC2=CC=C1	375.25	3.54	25	77.2	79.4	82.5
Z3844872963		FC(F)(F)C1=CC=C(C=C1)N1CCN(CC1)C(=O)C1=C2CC(=O)NC2=CC=C1	389.378	2.99	28	52.8	79.5	87
Z4685345908		CCC1CN(CCN1C(=O)C1=C2C=CC=CC2=NC(O)=C1)C1=CC=CC=C1	361.445	3.41	27	30.3	47.1	70.3
Z4685345698		CC1=C(C(=O)N2CCN(CC2)C2=CC=CC=C2)C2=C(NN=C2)C=C1	320.396	2.85	24	57.3	84.6	93
Z4685345923		CC1(C)CN(CCN1C(=O)C1=C2C=NNC2=CC=C1)C1=CC=C(Cl)C=C1	368.87	3.63	26	92.1	102	102
Z2805406091		O=C(N1C[C@@H]2C[C@H]1CN2C1=CC=CC=C1)C1=C2C=NNC2=CC=C1	318.38	2.34	24	66.9	87.2	98.4
Z394913172		COC1=CC(=CC=C1)N1CCN(CC1)C(=O)C1=C2C=NNC2=CC=C1	336.395	2.17	25	55.4	70.1	88.3
Z4685345987		CC1CN(CCN1C(=O)C1=C2SN=CC2=CC=C1)C1=CC=CC=C1	337.44	3.49	24	46.5	75.8	93.8
Z4685345981		CC1CN(CCN1C(=O)C1=C2C=NSC2=CC=C1)C1=CC=CC=C1	337.44	3.49	24	79.8	94.6	89.9
Z2453759249		CCC1CN(CCN1C(=O)C1=C2C=NC=CC2=CC=C1)C1=CC=CC=C1	345.446	3.72	26	76.5	89.9	88.9
Z4685345638		CC1CN(CCN1C(=O)C1=C2C=NNC2=CC=C1)C1=CC(Cl)=CC=C1	354.84	3.35	25	44.5	70.5	81.9
Z1784280188		CCC1CN(CCN1C(=O)C1=C2NN=NC2=CC=C1)C1=CC=CC=C1	335.411	3.24	25	101	61.7	99.2
Z1689799146		CCC1CN(CCN1C(=O)C1=C(C)C=CN=C1)C1=CC=CC=C1	309.413	3.24	23	69	83.9	85.7
Z1694563730		O=C(N1CCN(C(=O)C1)C1=CC=CC=C1)C1=C2C=NNC2=CC=C1	320.352	1.2	24	80.2	96	87.9
Z1633665382		CC1CN(CCN1C(=O)C1=C2C=NNC2=CC=C1)C1=CC=CC=C1	320.396	2.75	24	47.4	51.5	81.5
Z4685345701		CC1CN(CCN1C(=O)C1=C2C=NNC2=CC=C1C)C1=CC=CC=C1	334.423	3.26	25	65.7	90.1	93.1
Z358269460		O=C(N1CCN(CC1)C1=CC=CC=C1)C1=C2C=NNC2=CC=C1	306.369	2.33	23	20	45	99
Z358274462		CC1=CC(=CC=C1)N1CCN(CC1)C(=O)C1=C2C=NNC2=CC=C1	320.396	2.85	24	60.5	83.4	64.2
Z1691027448		CCC1CN(CCN1C(=O)C1=CC(O)=CC=C1)C1=CC=CC=C1	310.397	3.65	23	80.2	84.7	90.9
Z4738979070		OCCC1CN(CCN1C1=C(C#N)C(F)=CC=C1)C(=O)C1=C2C=NNC2=CC=C1	393.422	1.76	29	72.7	77.6	78.5
Z4738978943		O=C(N1CCN(CC1)C1=CC=C(C=C1)C#N)C1=C2C=NNC2=CC=C1	331.379	2.19	25	84	68.4	88.6
Z1000397704		O=C(N1CCN(CC1)C1=C(C=CC=C1)C#N)C1=C2C=NNC2=CC=C1	331.379	2.19	25	56.4	70.9	71
Z394758428		COC1=C(C=CC=C1)N1CCN(CC1)C(=O)C1=C2C=NNC2=CC=C1	336.395	2.17	25	55.3	85.8	102
Z394978400		CC1=C(C=CC=C1)N1CCN(CC1)C(=O)C1=C2C=NNC2=CC=C1	320.396	2.85	24	44.2	76.3	91.6
Z4738978978		O=C(N1CCN(CC1)C1=C2NC=CC2=CC=C1)C1=C2C=NNC2=CC=C1	345.406	2.43	26	38.5	69.9	83.3
Z4738982296		CC1=C(C(=O)N2CCN(C(=O)C2)C2=CC=CC=C2)C2=C(NN=C2)C=C1	334.379	1.71	25	89.7	80.2	81.6
Z4738978903		FC(F)(F)C1=CC=C(C=C1)N1CCN(CC1=O)C(=O)C1=C2C=NNC2=CC=C1	388.35	2.08	28	27.4	48.5	67
Z394770780		OC1=CC=C(C=C1)N1CCN(CC1)C(=O)C1=C2C=NNC2=CC=C1	322.368	2.03	24	65.8	96.4	92.3
Z4738978899		FC(F)(F)C1=CC(=CC(Cl)=C1)N1CCN(CC1)C(=O)C1=C2C=NNC2=CC=C1	408.81	3.81	28	76.9	91.9	88.1
Z4738978898		FC(F)(F)C1=CC(Cl)=C(C=C1)N1CCN(CC1)C(=O)C1=C2C=NNC2=CC=C1	408.81	3.81	28	101	83.2	78.2
Z4738979032		ClC1=C(Cl)C(=CC=C1)N1CCN(CC1)C(=O)C1=C2C=NNC2=CC=C1	375.25	3.54	25	57.8	79.4	91.2
Z2228280575		CC1=C(C=C(O)C=C1)C(=O)N1CCN(CC1)C1=CC=CC=C1	296.37	3.22	22	104	103	109
Z4738979017 (20)		OC1=C(C=C(Cl)C=C1)N1CCN(CC1)C(=O)C1=C2C=NNC2=CC=C1	356.81	2.63	25	see manuscript							4.65e-06
Z1463367726		OC1=CC(=CC=C1)N1CCN(CC1)C(=O)C1=C2C=NNC2=CC=C1	322.368	2.03	24	73.1	89.4	49.1
Z394912882		CC1CN(CCN1C1=CC(C)=CC=C1)C(=O)C1=C2C=NNC2=CC=C1	334.423	3.26	25	63.1	82.9	87
Z4738978959		O=C(N1CCN(CC1)C1=C2C=CSC2=CC=C1)C1=C2C=NNC2=CC=C1	362.45	3.21	26	59.2	83.7	99.7
Z1543501246		COC1=CC(=CC=C1)N1CCN(CC1C)C(=O)C1=C2C=NNC2=CC=C1	350.422	2.59	26	91.7	93.7	80.6
Z4738979064		CCCC1CN(CCN1C(=O)C1=C2C=NNC2=CC=C1)C1=CC(=CC=C1)C(F)(F)F	416.448	4.59	30	90.6	92.5	80
Z1798214099		NS(=O)(=O)C1=C(C=CC=C1)N1CCN(CC1)C(=O)C1=C2C=NNC2=CC=C1	385.44	0.94	27	48	102	39.5
Z4738979003		O=C(N1CCN(CC1)C1=C2C=CNC2=CC=C1)C1=C2C=NNC2=CC=C1	345.406	2.43	26	62.1	83.1	93.1
Z27769948		O=C(N1CCN(CC1)C1=CC=CC=C1)C1=CN=CC=C1	267.332	1.79	20	70.7	86.3	88.3
Z4685345994		CCC1CN(CCN1C(=O)C1=CC(=O)NC(=N1)C1CC1)C1=CC=CC=C1	352.438	1.88	26	83.2	90.2	85.6
Z4685346004		CCC1CN(CCN1C(=O)C1=CC=CC(=O)N1)C1=CC=CC=C1	311.385	1.96	23	89.9	93.2	88.4
Z2659733797		CCC1CN(CCN1C(=O)C1=CC(OC)=NS1)C1=CC=CC=C1	331.43	3.49	23	89.7	98.5	96.9
Z2224451775		CCC1CN(CCN1C(=O)C1=CN=NN1CC)C1=CC=CC=C1	313.405	2.27	23	86.7	89.4	97.5
Z1691027388		CCC1CN(CCN1C(=O)C1=CC(O)=NC(C)=C1)C1=CC=CC=C1	325.412	1.97	24	45.4	71.7	92.4
Z1689798920		CCC1CN(CCN1C(=O)C1=NC=CC(CC)=C1)C1=CC=CC=C1	323.44	4.07	24	96	98.6	97.3
Z297110024		COC1=CC(=CC=C1)N1CCN(CC1)C(=O)C1=C2NN=CC2=CC=C1	336.395	2.17	25	59.6	24.1	79.7
Z1691022604 (2)		CCC1CN(CCN1C(=O)C1=C2C=NNC2=CC=C1)C1=CC=CC=C1	334.423	3.27	25	see manuscript			Yes				3.11e-05
Z2230418434		CC1=CC(=CN=C1)C(=O)N1CCN(CC1(C)C)C1=CC=C(Cl)C=C1	343.86	3.61	24	78	102	110	Yes, complex
Z1524519429		OC1=CC(=CN=C1)C(=O)N1CCN(CC1)C1=C(Cl)C=C(F)C=C1	335.76	2.23	23	108	109	102	Yes
